# Supplementary material for: Mycobacterium tuberculosis hijacks the UBE2O pathway to regulate host iron homeostasis
Source: J Clin Invest. 2025 May 1;135(9):e184095. doi: 10.1172/JCI184095 (PMC12043076; doi:10.1172/JCI184095)
Supplement: Supporting data values [file jci-135-184095-s047.xlsx]

## Sheet: Figure 1G
1st Rep	Time (hpi)	Control			UBE2O KO			UBE2O [S82A]			UBE2O [S893A]
	2	24	31	49	33	34	16	15	54	33	22	39	27
	24	123	176	189	46	38	35	54	41	67	143	158	194
	48	131	154	177	42	26	22	69	60	55	138	133	157
	Multiply by the dilution factors
	Time (hpi)	Control			UBE2O KO			UBE2O [S82A]			UBE2O [S893A]
	2	2400	3100	4900	3300	3400	1600	1500	5400	3300	2200	3900	2700
	24	12300	17600	18900	4600	3800	3500	5400	4100	6700	14300	15800	19400
	48	26200	30800	35400	8400	5200	4400	13800	12000	11000	27600	26600	31400
2nd Rep	Time (hpi)	Control			UBE2O KO			UBE2O [S82A]			UBE2O [S893A]
	2	44	53	67	55	47	45	39	64	52	63	61	50
	24	231	164	218	59	48	53	46	71	62	244	185	153
	48	179	108	153	35	29	37	53	77	38	95	146	178
	Multiply by the dilution factors
	Time (hpi)	Control			UBE2O KO			UBE2O [S82A]			UBE2O [S893A]
	2	4400	5300	6700	5500	4700	4500	3900	6400	5200	6300	6100	5000
	24	23100	16400	21800	5900	4800	5300	4600	7100	6200	24400	18500	15300
	48	35800	21600	30600	7000	5800	7400	10600	15400	7600	19000	29200	35600
3rd Rep	Time (hpi)	Control			UBE2O KO			UBE2O [S82A]			UBE2O [S893A]
	2	35	42	46	51	29	38	37	42	49	35	44	48
	24	199	184	256	63	81	43	77	52	89	135	258	293
	48	106	192	147	32	36	28	66	41	73	178	142	195
	Multiply by the dilution factors
	Time (hpi)	Control			UBE2O KO			UBE2O [S82A]			UBE2O [S893A]
	2	3500	4200	4600	5100	2900	3800	3700	4200	4900	3500	4400	4800
	24	19900	18400	25600	6300	8100	4300	7700	5200	8900	13500	25800	29300
	48	21200	38400	29400	6400	7200	5600	13200	8200	14600	35600	28400	39000
	Combined data for graphing
	Time (hpi)	Control			UBE2O KO			UBE2O [S82A]			UBE2O [S893A]
	2	3466.67	5466.67	4100	2766.67	4900	3933.33	3400	5166.67	4266.67	2933.33	5800	4233.33
	24	16266.7	20433.3	21300	3966.67	5333.33	6233.33	5400	5966.67	7266.67	16500	19400	22866.7
	48	30800	29333.3	29666.7	6000	6733.33	6400	12266.7	11200	12000	28533.3	27933.3	34333.3

## Sheet: Figure 1H
															Multiply by the dilution factors
1st Rep	Time (hpi)	Control		ATO 0.1 µM		ATO 0.5 µM		ATO 1 µM		ATO 5 µM					Time (hpi)	Control		ATO 0.1 µM		ATO 0.5 µM		ATO 1 µM		ATO 5 µM
	2	37	53	55	28	46	31	37	40	52	29				2	3700	5300	5500	2800	4600	3100	3700	4000	5200	2900
	24	203	168	214	222	196	239	61	79	53	77				24	20300	16800	21400	22200	19600	23900	6100	7900	5300	7700
	48	586	525	507	531	452	369	193	217	138	117				48	58600	52500	50700	53100	45200	36900	19300	21700	13800	11700
															Multiply by the dilution factors
2nd Rep	Time (hpi)	Control		ATO 0.1 µM		ATO 0.5 µM		ATO 1 µM		ATO 5 µM					Time (hpi)	Control		ATO 0.1 µM		ATO 0.5 µM		ATO 1 µM		ATO 5 µM
	2	67	42	75	58	64	53	62	41	43	59				2	6700	4200	7500	5800	6400	5300	6200	4100	4300	5900
	24	218	276	233	286	239	264	103	87	64	89				24	21800	27600	23300	28600	23900	26400	10300	8700	6400	8900
	48	623	587	559	646	493	528	224	285	196	153				48	62300	58700	55900	64600	49300	52800	22400	28500	19600	15300
															Multiply by the dilution factors
3rd Rep	Time (hpi)	Control		ATO 0.1 µM		ATO 0.5 µM		ATO 1 µM		ATO 5 µM					Time (hpi)	Control		ATO 0.1 µM		ATO 0.5 µM		ATO 1 µM		ATO 5 µM
	2	57	71	66	39	52	55	47	51	64	48				2	5700	7100	6600	3900	5200	5500	4700	5100	6400	4800
	24	239	266	274	232	289	270	116	134	93	76				24	23900	26600	27400	23200	28900	27000	11600	13400	9300	7600
	48	598	623	574	551	379	425	299	264	207	167				48	59800	62300	57400	55100	37900	42500	29900	26400	20700	16700
	Combined data for graphing
	Time (hpi)	Control			ATO 0.1 µM			ATO 0.5 µM			ATO 1 µM			ATO 5 µM
	2	4500	5450	6400	4150	6650	5250	3850	5850	5350	3850	5150	4900	4050	5100	5600
	24	18550	24700	25250	21800	25950	25300	21750	25150	27950	7000	9500	12500	6500	7650	8450
	48	55550	60500	61050	51900	60250	56250	41050	51050	40200	20500	25450	28150	12750	17450	18700

## Sheet: Figure 1I
		Control						ATO 0.1 mg/kg						ATO 1 mg/kg						ATO 5 mg/kg
	Mouse #	1	2	3	4	5	6	1	2	3	4	5	6	1	2	3	4	5	6	1	2	3	4	5	6
	Technical rep #1	144	65	20	37	54	35	10	33	59	39	77	6	5	81	9	18	7	14	3	11	2	19	0	5
	Technical rep #2	97	37	7	18	81	17	8	33	87	33	142	22	11	75	17	6	2	20	0	4	1	7	2	2
	Technical rep #3	118	42	9	26	47	42	4	24	71	42	110	19	3	60	24	6	3	12	3	6	3	6	1	2
Average CFU		119.667	48	12	27	60.6667	31.3333	7.33333	30	72.3333	38	109.667	15.6667	6.33333	72	16.6667	10	4	15.3333	2	7	2	10.6667	1	3
Multiply by dilution factors (10^6)		1.19667e+07	4800000	1200000	2700000	6.06667e+06	3.13333e+06	733333	3000000	7.23333e+06	3800000	1.09667e+07	1.56667e+06	633333	7200000	1.66667e+06	1000000	400000	1.53333e+06	200000	700000	200000	1.06667e+06	100000	300000
Log10CFU/Lung		7.07797	6.68124	6.07918	6.43136	6.78295	6.49601	5.8653	6.47712	6.85934	6.57978	7.04007	6.19498	5.80163	6.85733	6.22185	6	5.60206	6.18564	5.30103	5.8451	5.30103	6.02803	5	5.47712

## Sheet: Figure S1A
												Multiply by the dilution factor
1st Rep	Time (hpi)	Control			FAC (10 µM)			FAC (100 µM)				Time (h)	Control			FAC (10 µM)			FAC (100 µM)
	2	27	18	16	26	23	17	21	15	18		2	5400	3600	3200	5200	4600	3400	4200	3000	3600
	24	76	94	61	158	174	131	576	648	495		24	15200	18800	12200	31600	34800	26200	115200	129600	99000
	48	40	58	67	243	196	289	650	824	857		48	20000	29000	33500	121500	98000	144500	325000	412000	428500
	72	63	78	110	84	123	141	387	425	594		72	31500	39000	55000	42000	61500	70500	193500	212500	297000
													Log10CFU
												Time (h)	Control			FAC (10 µM)			FAC (100 µM)
												2	3.73239	3.5563	3.50515	3.716	3.66276	3.53148	3.62325	3.47712	3.5563
												24	4.18184	4.27416	4.08636	4.49969	4.54158	4.4183	5.06145	5.11261	4.99564
												48	4.30103	4.4624	4.52504	5.08458	4.99123	5.15987	5.51188	5.6149	5.63195
												72	4.49831	4.59106	4.74036	4.62325	4.78888	4.84819	5.28668	5.32736	5.47276
												Multiply by the dilution factor
2nd Rep	Time (hpi)	Control			FAC (10 µM)			FAC (100 µM)				Time (h)	Control			FAC (10 µM)			FAC (100 µM)
	2	34	24	18	29	11	13	25	14	36		2	6800	4800	3600	5800	2200	2600	5000	2800	7200
	24	85	102	98	216	233	178	493	328	387		24	17000	20400	19600	43200	46600	35600	98600	65600	77400
	48	51	43	78	325	218	303	728	671	649		48	25500	21500	39000	162500	109000	151500	364000	335500	324500
	72	58	63	98	120	107	85	297	476	345		72	29000	31500	49000	60000	53500	42500	148500	238000	172500
													Log10CFU
												Time (h)	Control			FAC (10 µM)			FAC (100 µM)
												2	3.83251	3.68124	3.5563	3.76343	3.34242	3.41497	3.69897	3.44716	3.85733
												24	4.23045	4.30963	4.29226	4.63548	4.66839	4.55145	4.99388	4.8169	4.88874
												48	4.40654	4.33244	4.59106	5.21085	5.03743	5.18041	5.5611	5.52569	5.51121
												72	4.4624	4.49831	4.6902	4.77815	4.72835	4.62839	5.17173	5.37658	5.23679
												Multiply by the dilution factor
3rd Rep	Time (hpi)	Control			FAC (10 µM)			FAC (100 µM)				Time (h)	Control			FAC (10 µM)			FAC (100 µM)
	2	15	21	22	34	9	14	25	26	17		2	3000	4200	4400	6800	1800	2800	5000	5200	3400
	24	58	52	74	125	189	157	413	581	594		24	11600	10400	14800	25000	37800	31400	82600	116200	118800
	48	36	75	79	354	296	278	534	677	731		48	18000	37500	39500	177000	148000	139000	267000	338500	365500
	72	99	84	66	107	116	138	469	522	507		72	49500	42000	33000	53500	58000	69000	234500	261000	253500
													Log10CFU
												Time (h)	Control			FAC (10 µM)			FAC (100 µM)
												2	3.47712	3.62325	3.64345	3.83251	3.25527	3.44716	3.69897	3.716	3.53148
												24	4.06446	4.01703	4.17026	4.39794	4.57749	4.49693	4.91698	5.06521	5.07482
												48	4.25527	4.57403	4.5966	5.24797	5.17026	5.14301	5.42651	5.52956	5.56289
												72	4.69461	4.62325	4.51851	4.72835	4.76343	4.83885	5.37014	5.41664	5.40398
	Combined data for graphing
	Time (hpi)	Control			FAC (10 µM)			FAC (100 µM)
	2	3.59795	3.69002	3.58127	3.63675	3.50694	3.51165	3.55222	3.66782	3.64882
	24	4.18079	4.27745	4.08392	4.48652	4.61844	4.49079	5.05656	4.89984	5.019
	48	4.42949	4.44335	4.4753	5.07856	5.1429	5.18708	5.58624	5.53267	5.50632
	72	4.60991	4.5503	4.61212	4.75344	4.71163	4.77688	5.36227	5.2617	5.39692

## Sheet: Figure S1G
	1st Rep								2nd Rep								3rd Rep
	Time (hpi)	Control			Fth1 siRNA				Time (hpi)	Control			Fth1 siRNA				Time (hpi)	Control			Fth1 siRNA
	2	64	47	43	58	37	41		2	36	40	57	33	29	46		2	72	56	54	49	67	63
	24	185	229	167	394	522	576		24	144	160	127	253	346	292		24	157	189	206	297	438	336
	48	93	125	141	458	320	377		48	106	143	151	427	489	464		48	113	149	164	431	566	429
	Multiply by the dilution factors								Multiply by the dilution factors								Multiply by the dilution factors
	Time (hpi)	Control			Fth1 siRNA				Time (hpi)	Control			Fth1 siRNA				Time (hpi)	Control			Fth1 siRNA
	2	6400	4700	4300	5800	3700	4100		2	3600	4000	5700	3300	2900	4600		2	7200	5600	5400	4900	6700	6300
	24	18500	22900	16700	39400	52200	57600		24	14400	16000	12700	25300	34600	29200		24	15700	18900	20600	29700	43800	33600
	48	18600	25000	28200	91600	64000	75400		48	21200	28600	30200	85400	97800	92800		48	22600	29800	32800	86200	113200	85800
	Combined data for graphing
	Time (hpi)	Control			Fth1 siRNA
	2	5133.33	4433.33	6066.67	4533.33	3600	5966.67
	24	19366.7	14366.7	18400	49733.3	29700	35700
	48	23933.3	26666.7	28400	77000	92000	95066.7

## Sheet: Figure S3B
			Control		ATO 0.5 µM		ATO 1 µM		ATO 5 µM		ATO 10 µM		ATO 20 µM
			Total cells	PI positive	Total cells	PI positive	Total cells	PI positive	Total cells	PI positive	Total cells	PI positive	Total cells	PI positive
		1st Rep	4364	79	4215	112	3674	94	4781	250	3860	502	4526	1703
		2nd Rep	3922	88	3546	70	3781	122	3924	309	4367	793	3830	1871
			Cell death (%)
			Control	ATO 0.5 µM	ATO 1 µM	ATO 5 µM	ATO 10 µM	ATO 20 µM
		1st Rep	1.81027	2.65718	2.55852	5.22903	13.0052	37.627
		2nd Rep	2.24375	1.97406	3.22666	7.87462	18.1589	48.8512
